# Supplementary material for: Treatment patterns and clinical outcomes in patients with metastatic triple-negative breast cancer: a large-scale data analysis using the Japanese claims database
Source: Breast Cancer Res Treat. 2024 May 5;206(1):91–103. doi: 10.1007/s10549-024-07273-2 (PMC11182808; doi:10.1007/s10549-024-07273-2)
Supplement: Supplementary file 1 — Supplementary file1 (XLSX 2101 kb) [file 10549_2024_7273_MOESM1_ESM.xlsx]

## Sheet: Cover
	Supplementary information – Online resources
	Treatment patterns and clinical outcomes in patients with metastatic triple-negative breast cancer: A large-scale data analysis using the Japanese claims database
	Breast Cancer Research and Treatment
	Takayuki Kimura1, Tomoko Takami1, Yi Piao1, Ioanna Ntalla2, Shigehira Saji3
	1 Medical Affairs, Gilead Sciences K.K., Tokyo, Japan
	2 Real-World Evidence, Gilead Sciences Europe Ltd., Stockley Park, UK
	3 Department of Medical Oncology, Fukushima Medical University, Fukushima, Japan.
	Correspondence: Takayuki Kimura, Takayuki.Kimura@gilead.com

## Sheet: Online Resource 1
	Online Resource 1. Classification of treatment regimens
	Class	Treatment regimens
	Anthracycline-containing regimens	Doxorubicin/Cyclophosphamide
		Eirenicon/Cyclophosphamide
		Eirenicon/Fluorouracil/Cyclophosphamide
	Taxeme-containing regimens	Docetaxel/Cyclophosphamide
		Paclitaxel
		Docetaxel
		Nab-Paclitaxel
		Atezolizumab/Nab-Paclitaxel
		Pembrolizumab/Paclitaxel
		Pembrolizumab/Nab-Paclitaxel
		Bevacizumab/Paclitaxel
	Other regimens	Cyclophosphamide/Methotrexate/Fluorouracil
		Pembrolizumab/Gemcitabine/Carboplatin
		Denibulin
		Vinorelbine
		Gemcitabine
		Gemcitabine/Carboplatin
		Irinotecan
		Capecitabine
		S-1 (Tegafur-Generical-Oteracil)
		Tegafur-Uracil

## Sheet: Online resource 2
	Online Resource 2. List of codes used in the study
	Drugs: ATC code				Diseases: ICD-10 code
	Category 1	Category 2	Code		Category 1	Category 2	Code
	Drugs for Breast Cancer	Cisplatin	L01XA01		Inclusion criteria	Breast cancer	C50
	Drugs for Breast Cancer	Carboplatin	L01XA02		Comorbidities	Myocardial infarction	I21, I22, I252
	Drugs for Breast Cancer	Oxaliplatin	L01XA03		Comorbidities	Congestive heart failure	I099, I110, I130, I132, I255, I420, I425-I429, I43, I50, P290
	Drugs for Breast Cancer	Paclitaxel	L01CD01		Comorbidities	Peripheral vascular disease	I70, I71, I731, I738, I739, I771, I790, I792, K551, K558, K559, Z958, Z959
	Drugs for Breast Cancer	Nab-Paclitaxel	L01CD01		Comorbidities	Cerebrovascular disease	G45, G46, H340, I60-I69
			*Distinguish from Paclitaxel by Japanese-unique claims code		Comorbidities	Hemiplegia or paraplegia	G041, G114, G801, G802, G81, G82, G830-G834, G839
	Drugs for Breast Cancer	Docetaxel	L01CD02		Comorbidities	Dementia	F00-F03, F051, G30, G311
	Drugs for Breast Cancer	Doxorubicin	L01DB01		Comorbidities	Chronic pulmonary disease	I278, I279, J40-J47, J60-J67, J684, J701, J703
	Drugs for Breast Cancer	Epirubicin	L01DB03		Comorbidities	Rheumatic disease	M05, M06, M315, M32-M34, M351, M353, M360
	Drugs for Breast Cancer	Aclarubicin	L01DB04		Comorbidities	Peptic ulcer disease	K25-K28
	Drugs for Breast Cancer	Mitoxantrone	L01DB07		Comorbidities	Diabetes without chronic complications	E100, E101, E106, E108, E109, E110, E111, E116, E118, E119, E120, E121, E126, E128, E129, E130, E131, E136, E138, E139, E140, E141, E146, E148, E149
	Drugs for Breast Cancer	Pirarubicin	L01DB08		Comorbidities	Diabetes with chronic complications	E102-E105, E107, E112-E115, E117, E122-E125, E127, E132-E135, E137, E142-E145, E147
	Drugs for Breast Cancer	Cytarabine	L01BC01		Comorbidities	Renal disease	I120, I131, N032-N037, N052-N057, N18, N19, N250, Z490-Z492, Z940, Z992
	Drugs for Breast Cancer	Fluorouracil	L01BC02		Comorbidities	Any malignancy, including lymphoma and leukemia, except malignant neoplasm of skin	C00-C26, C30-C34, C37-C41, C43, C45-C58, C60-C76, C81-C85, C88, C90-C97
	Drugs for Breast Cancer	Tegafur	L01BC03, L01BC53		Comorbidities	Metastatic solid tumor	C77-C80
	Drugs for Breast Cancer	Gemcitabine	L01BC05		Comorbidities	Mild liver disease	B18, K700, K701, K702, K703, K709, K713, K714, K715, K717, K73, K74, K760, K762, K763, K764, K768, K769, Z944
	Drugs for Breast Cancer	Capecitabine	L01BC06		Comorbidities	Moderate or severe liver disease	I850, I859, I864, I982, K704, K711, K721, K729, K765, K766, K767
	Drugs for Breast Cancer	Cyclophosphamide	L01AA01		Comorbidities	AIDS/HIV	B20-B22, B24
	Drugs for Breast Cancer	Irinotecan	L01CE02		AE of interest	Nausea/vomiting	R11
	Drugs for Breast Cancer	Everolimus	L01EG02		AE of interest	Neutropenia/Leukopenia	D70
	Drugs for Breast Cancer	Mitomycin C	L01DC03			Febrile neutropenia
	Drugs for Breast Cancer	Eribulin	L01XX41		AE of interest	Anemia	D50-D64
	Drugs for Breast Cancer	Vinorelbine	L01CA04		AE of interest	Diarrhea	A099
	Drugs for Breast Cancer	Pembrolizumab	L01FF02		AE of interest	ILD	J841, J849, J702, J703, J704
	Drugs for Breast Cancer	Atezolizumab	L01FF05		AE of interest	Peripheral neuropathy	G629
	Drugs for Breast Cancer	Olaparib	L01XK01
	Drugs for Breast Cancer	Bevacizumab	L01FG01		Medical practice: Kubun code (Japanese-unique code)
	Drugs for Breast Cancer	Methotrexate	L01BA01		Category 1	Category 2	Code
	Exclusion criteria	Hormonal therapy	L02A, L02B, L01EF01, L01EF03		Exclusion criteria	HER2 tests	D004-02, N002
	Exclusion criteria	Anti-HER2 drugs	L01FD01, L01FD02		Exclusion criteria	ER/PgR tests	N002
	AE of interest	Dexamethasone	H02AB02		Medical history	Surgery	K472-K476
	AE of interest	Ondansetron	A04AA01				* Not include K474-3, K476-2, K476-3, K476-4
	AE of interest	Granisetron	A04AA02		Medical history	Radiation therapy	M000-M005
	AE of interest	Palonosetron	A04AA05
	AE of interest	Aprepitant	A04AD12		AE definition
	AE of interest	Domperidone	A03FA03		Diagnosis (ICD-10 code)	Treatment
	AE of interest	Metoclopramide	A03FA01		Nausea/vomiting (R11)	Dexamethasone, 5-HT3 receptor antagonist (Ondansetron, Granisetron, Palonosetron), NK1 receptor antagonist (Aprepitant), Dopamine D2 receptor antagonists (Domperidone, Metoclopramide), or Olanzapine
	AE of interest	Olanzapine	N05AH03
	AE of interest	Filgrastim	L03AA02
	AE of interest	Lenograstim	L03AA10
	AE of interest	Pegfilgrastim	L03AA13		Neutropenia/Leukopenia (D70)	G-CSF (Filgrastim, Lenograstim, Pegfilgrastim)
	AE of interest	Caspofungin	J02AX04		Febrile neutropenia (D70)	G-CSF (Filgrastim, Lenograstim, Pegfilgrastim) and Antibiotics (Caspofungin, Cefepime, Tazobactam + Piperacillin, Meropenem, Amphotericin B, Vancomycin, Ceftazidime, Ciprofloxacin, Clavulanate + Amoxicillin)
	AE of interest	Cefepime	J01DE01
	AE of interest	Tazobactam + Piperacillin	J01CR05
	AE of interest	Meropenem	J01DH02		Anemia (D50-D64)	Iron or Concentrated red blood cell transfusion
	AE of interest	Amphotericin B	J02AA01		Diarrhea (A099)	Loperamide, Butylscopolamine, Albumin tannate, or Bismuth subnitrate
	AE of interest	Vancomycin	J01XA01		ILD (J841, J849, J702, J703, J704)	Methylprednisolone or Prednisolone
	AE of interest	Ceftazidime	J01DD02		Peripheral neuropathy (G629)	Duloxetine, Pregabalin, Mecobalamin, or Gosha-jinki-gan (herbal medicine)
	AE of interest	Ciprofloxacin	J01MA02
	AE of interest	Clavulanate + Amoxicillin	J01CR02
	AE of interest	Iron	B03A
	AE of interest	Concentrated red blood cell transfusion	B05AX01
	AE of interest	Loperamide	A07DA03
	AE of interest	Butylscopolamine	A03BB01
	AE of interest	Albumin tannate	A07XA01
	AE of interest	Bismuth subnitrate	A02BX12
	AE of interest	Methylprednisolone	H02AB04
	AE of interest	Prednisolone	H02AB06
	AE of interest	Duloxetine	N06AX21
	AE of interest	Pregabalin	N02BF02
	AE of interest	Mecobalamin	B03BA05
	AE of interest	Gosha-jinki-gan	N/A
		(Herbal medicine)

## Sheet: Online Resource 3
	Online Resource 3. Patient characteristics (patients aged 65 years or older included in the first-line cohort)
	Parameters		All		Anthracycline-containing regimens		Taxane-containing regimens		Other regimens
			N	%	N	%	N	%	N	%
	Total		1183		188		326		669
	Age (years)	Median	73.0		71.0		72.0		75.0
		Q1-Q3	69.0-78.0		69.0-75.0		68.0-75.0		70.0-80.0
	Age category (years)	<65	0	0.00	0	0.00	0	0.00	0	0.00
		≥65	1183	100.00	188	100.00	326	100.00	669	100.00
	Sex	Male	4	0.34	1	0.53	1	0.31	2	0.30
		Female	1179	99.66	187	99.47	325	99.69	667	99.70
	Charlson comorbidity index	Median	8.0		7.0		8.0		8.0
	(points)	Q1-Q3	3.0-9.0		2.0-8.0		3.0-9.0		3.0-9.0
	Medical history	Surgery	806	68.13	81	43.09	198	60.74	527	78.77
		Adjuvant chemotherapy	321	27.13	16	8.51	102	31.29	203	30.34
		Anthracycline-containing regimens	157	13.27	3	1.60	73	22.39	81	12.11
		Taxane-containing regimens	155	13.10	8	4.26	37	11.35	110	16.44
		Other	106	8.96	6	3.19	21	6.44	79	11.81
		Neoadjuvant chemotherapy	187	15.81	5	2.66	47	14.42	135	20.18
		Anthracycline-containing regimens	163	13.78	4	2.13	42	12.88	117	17.49
		Taxane-containing regimens	152	12.85	5	2.66	28	8.59	119	17.79
		Radiation therapy	316	26.71	25	13.30	76	23.31	215	32.14
	Malignancy other than breast cancer		801	67.71	113	60.11	212	65.03	476	71.15
	Malignant neoplasm of stomach		93	7.86	4	2.13	31	9.51	58	8.67
	Malignant neoplasm of bronchus and lung		83	7.02	6	3.19	25	7.67	52	7.77
	Lymph node metastasis		453	38.29	68	36.17	109	33.44	276	41.26
	Respiratory and digestive organ metastasis		288	24.34	28	14.89	109	33.44	151	22.57
	Other and unspecified site metastasis		291	24.6	35	18.62	93	28.53	163	24.36

## Sheet: Online Resource 4
	Online Resource 4. Patient characteristics (patients aged less than 65 years old included in the first-line cohort)
	Parameters		All		Anthracycline-containing regimens		Taxane-containing regimens		Other regimens
			N	%	N	%	N	%	N	%
	Total		1053		248		346		459
	Age (years)	Median	52.0		51.0		52.0		53.0
		Q1-Q3	46.0-59.0		45.0-58.0		45.0-59.0		47.0-59.0
	Age category (years)	<65	1053	100.00	248	100.00	346	100.00	459	100.00
		≥65	0	0.00	0	0.00	0	0.00	0	0.00
	Sex	Male	0	0.00	0	0.00	0	0.00	0	0.00
		Female	1053	100.00	248	100.00	346	100.00	459	100.00
	Charlson comorbidity index	Median	8.0		3.0		8.0		8.0
	(points)	Q1-Q3	2.0-9.0		2.0-8.0		3.0-9.0		3.0-9.0
	Medical history	Surgery	761	72.27	101	40.73	250	72.25	410	89.32
		Adjuvant chemotherapy	368	34.95	23	9.27	153	44.22	192	41.83
		Anthracycline-containing regimens	209	19.85	6	2.42	99	28.61	104	22.66
		Taxane-containing regimens	213	20.23	21	8.47	71	20.52	121	26.36
		Other	89	8.45	0	0.00	35	10.12	54	11.76
		Neoadjuvant chemotherapy	371	35.23	8	3.23	114	32.95	249	54.25
		Anthracycline-containing regimens	345	32.76	5	2.02	111	32.08	229	49.89
		Taxane-containing regimens	315	29.91	6	2.42	80	23.12	229	49.89
		Radiation therapy	399	37.89	34	13.71	114	32.95	251	54.68
	Malignancy other than breast cancer		619	58.78	96	38.71	209	60.40	314	68.41
	Malignant neoplasm of stomach		14	1.33	0	0.00	10	2.89	4	0.87
	Malignant neoplasm of bronchus and lung		14	1.33	2	0.81	5	1.45	7	1.53
	Lymph node metastasis		462	43.87	69	27.82	144	41.62	249	54.25
	Respiratory and digestive organ metastasis		281	26.69	32	12.90	119	34.39	130	28.32
	Other and unspecified site metastasis		236	22.41	22	8.87	109	31.50	105	22.88

## Sheet: Online resource 5
	Online Resource 5. Most common treatment sequence
	First- to second-line therapy (N=1041)
	First line		Second line		n	%
	Bevacizumab/Paclitaxel		Eribulin		61	5.85975
	Epirubicin/Cyclophosphamide		Docetaxel		60	5.76369
	Epirubicin/Cyclophosphamide		Paclitaxel		48	4.61095
	Eribulin		Bevacizumab/Paclitaxel		40	3.84246
	Doxorubicin/Cyclophosphamide		Paclitaxel		37	3.55427
	Second- to third-line therapy (N=464)
	Second line	Third line			n	%
	Eribulin		Bevacizumab/Paclitaxel		35	7.5431
	Bevacizumab/Paclitaxel		Eribulin		29	6.25
	Eribulin		Gemcitabine		16	3.44828
	Tegafur-Uracil		Tegafur-Uracil		16	3.44828
	S-1 (Tegafur-Gimeracil-Oteracil)		Eribulin		14	3.01724
	Eribulin		Capecitabine		14	3.01724
	First- through third-line therapy (N=464)
	First line		Second line		Third line			n	%
	S-1 (Tegafur-Gimeracil-Oteracil)		Bevacizumab/Paclitaxel		Eribulin			12	2.59
	Capecitabine		Eribulin		Bevacizumab/Paclitaxel			10	2.16
	S-1 (Tegafur-Gimeracil-Oteracil)		Eribulin		Bevacizumab/Paclitaxel			10	2.16

## Sheet: Online Resource 6
	Online Resource 6. Treatment patterns across lines of therapies (patients who have a background of adjuvant or neoadjuvant chemotherapy)
								Regimens	First-line (N=1076)		Second-line (N=486)		Third-line (N=264)
									n	%	n	%	n	%
								Doxorubicin/Cyclophosphamide	10	0.93	4	0.37	2	0.19
								Epirubicin/Cyclophosphamide	26	2.42	7	0.65	10	0.93
								Epirubicin/Fluorouracil/Cyclophosphamide	13	1.21	2	0.19	0	0.00
								Docetaxel/Cyclophosphamide	16	1.49	5	0.46	1	0.09
								Paclitaxel	89	8.27	19	1.77	5	0.46
								Docetaxel	77	7.16	11	1.02	11	1.02
								Nab-Paclitaxel	13	1.21	3	0.28	3	0.28
								Atezolizumab/Nab-Paclitaxel	46	4.28	28	2.60	13	1.21
								Pembrolizumab/Paclitaxel	0	0.00	1	0.09	1	0.09
								Pembrolizumab/Nab-Paclitaxel	0	0.00	0	0.00	0	0.00
								Bevacizumab/Paclitaxel	118	10.97	98	9.11	54	5.02
								Cyclophosphamide/Methotrexate/Fluorouracil	0	0.00	4	0.37	1	0.09
								Pembrolizumab/Gemcitabine/Carboplatin	10	0.93	13	1.21	7	0.65
								Eribulin	136	12.64	134	12.45	53	4.93
								Vinorelbine	8	0.74	9	0.84	20	1.86
								Gemcitabine	5	0.46	14	1.30	19	1.77
								Gemcitabine/Carboplatin	5	0.46	8	0.74	4	0.37
								Irinotecan	0	0.00	3	0.28	3	0.28
								Capecitabine	284	26.39	46	4.28	18	1.67
								S-1 (Tegafur-Gimeracil-Oteracil)	152	14.13	49	4.55	25	2.32
								Tegafur-Uracil	68	6.32	28	2.60	14	1.30
								Others	-	-	60	5.58	72	6.69
								None	-	-	530	49.26	740	68.77
								The percentages were calculated based on the number of patients (who have a background of adjuvant or neoadjuvant chemotherapy) included in the first-line cohort as denominator.

## Sheet: Online Resource 7
	Online Resource 7. Treatment patterns across lines of therapies (patients who do not have a background of adjuvant nor neoadjuvant chemotherapy)
								Regimens	First-line (N=1160)		Second-line (N=555)		Third-line (N=200)
									N	%	N	%	N	%
								Doxorubicin/Cyclophosphamide	94	8.10	6	0.52	3	0.26
								Epirubicin/Cyclophosphamide	221	19.05	28	2.41	8	0.69
								Epirubicin/Fluorouracil/Cyclophosphamide	72	6.21	10	0.86	8	0.69
								Docetaxel/Cyclophosphamide	45	3.88	4	0.34	1	0.09
								Paclitaxel	107	9.22	102	8.79	8	0.69
								Docetaxel	37	3.19	105	9.05	9	0.78
								Nab-Paclitaxel	23	1.98	28	2.41	7	0.60
								Atezolizumab/Nab-Paclitaxel	13	1.12	11	0.95	13	1.12
								Pembrolizumab/Paclitaxel	0	0.00	2	0.17	0	0.00
								Pembrolizumab/Nab-Paclitaxel	0	0.00	0	0.00	0	0.00
								Bevacizumab/Paclitaxel	88	7.59	52	4.48	27	2.33
								Cyclophosphamide/Methotrexate/Fluorouracil	5	0.43	2	0.17	0	0.00
								Pembrolizumab/Gemcitabine/Carboplatin	3	0.26	7	0.60	1	0.09
								Eribulin	45	3.88	56	4.83	37	3.19
								Vinorelbine	5	0.43	13	1.12	4	0.34
								Gemcitabine	14	1.21	7	0.60	10	0.86
								Gemcitabine/Carboplatin	4	0.34	1	0.09	0	0.00
								Irinotecan	8	0.69	3	0.26	0	0.00
								Capecitabine	143	12.33	36	3.10	33	2.84
								S-1 (Tegafur-Gimeracil-Oteracil)	172	14.83	66	5.69	27	2.33
								Tegafur-Uracil	61	5.26	16	1.38	4	0.34
								Others	-	-	136	11.72	140	12.07
								None	-	-	469	40.43	820	70.69
								The percentages were calculated based on the number of patients (who do not have a background of adjuvant or neoadjuvant chemotherapy) included in the first-line cohort as denominator.

## Sheet: Online Resource 8
	Online Resource 8.Treatment patterns across lines of therapies (patients aged less than 65 years old)
								Regimens	First-line (N=1053)		Second-line (N=548)		Third-line (N=252)
									N	%	N	%	N	%
								Doxorubicin/Cyclophosphamide	51	4.84	6	0.57	1	0.09
								Epirubicin/Cyclophosphamide	148	14.06	12	1.14	10	0.95
								Epirubicin/Fluorouracil/Cyclophosphamide	49	4.65	5	0.47	6	0.57
								Docetaxel/Cyclophosphamide	33	3.13	4	0.38	2	0.19
								Paclitaxel	76	7.22	71	6.74	5	0.47
								Docetaxel	57	5.41	73	6.93	13	1.23
								Nab-Paclitaxel	15	1.42	15	1.42	4	0.38
								Atezolizumab/Nab-Paclitaxel	33	3.13	23	2.18	18	1.71
								Pembrolizumab/Paclitaxel	0	0.00	2	0.19	0	0.00
								Pembrolizumab/Nab-Paclitaxel	0	0.00	0	0.00	0	0.00
								Bevacizumab/Paclitaxel	132	12.54	84	7.98	47	4.46
								Cyclophosphamide/Methotrexate/Fluorouracil	2	0.19	1	0.09	1	0.09
								Pembrolizumab/Gemcitabine/Carboplatin	8	0.76	14	1.33	6	0.57
								Eribulin	102	9.69	113	10.73	49	4.65
								Vinorelbine	8	0.76	9	0.85	14	1.33
								Gemcitabine	7	0.66	11	1.04	16	1.52
								Gemcitabine/Carboplatin	4	0.38	8	0.76	2	0.19
								Irinotecan	7	0.66	3	0.28	3	0.28
								Capecitabine	219	20.80	43	4.08	24	2.28
								S-1 (Tegafur-Gimeracil-Oteracil)	84	7.98	44	4.18	28	2.66
								Tegafur-Uracil	18	1.71	7	0.66	3	0.28
								Others	-	-	78	7.41	96	9.12
								None	-	-	427	40.55	705	66.95
								The percentages were calculated based on the number of patients (aged less than 65 years old) included in the first-line cohort
								as denominator.

## Sheet: Online Resource 9
	Online Resource 9. Treatment patterns across lines of therapies (patients aged 65 years or older)
								Regimens	First-line (N=1183)		Second-line (N=493)		Third-line (N=212)
									N	%	N	%	N	%
								Doxorubicin/Cyclophosphamide	53	4.48	4	0.34	4	0.34
								Epirubicin/Cyclophosphamide	99	8.37	23	1.94	8	0.68
								Epirubicin/Fluorouracil/Cyclophosphamide	36	3.04	7	0.59	2	0.17
								Docetaxel/Cyclophosphamide	28	2.37	5	0.42	0	0.00
								Paclitaxel	120	10.14	50	4.23	8	0.68
								Docetaxel	57	4.82	43	3.63	7	0.59
								Nab-Paclitaxel	21	1.78	16	1.35	6	0.51
								Atezolizumab/Nab-Paclitaxel	26	2.20	16	1.35	8	0.68
								Pembrolizumab/Paclitaxel	0	0.00	1	0.08	1	0.08
								Pembrolizumab/Nab-Paclitaxel	0	0.00	0	0.00	0	0.00
								Bevacizumab/Paclitaxel	74	6.26	66	5.58	34	2.87
								Cyclophosphamide/Methotrexate/Fluorouracil	3	0.25	5	0.42	0	0.00
								Pembrolizumab/Gemcitabine/Carboplatin	5	0.42	6	0.51	2	0.17
								Eribulin	79	6.68	77	6.51	41	3.47
								Vinorelbine	5	0.42	13	1.10	10	0.85
								Gemcitabine	12	1.01	10	0.85	13	1.10
								Gemcitabine/Carboplatin	5	0.42	1	0.08	2	0.17
								Irinotecan	1	0.08	3	0.25	0	0.00
								Capecitabine	208	17.58	39	3.30	27	2.28
								S-1 (Tegafur-Gimeracil-Oteracil)	240	20.29	71	6.00	24	2.03
								Tegafur-Uracil	111	9.38	37	3.13	15	1.27
								Others	-	-	118	9.97	116	9.81
								None	-	-	572	48.35	855	72.27
								The percentages were calculated based on the number of patients (aged 65 years or older) included in the first-line cohort as denominator.

[truncated: 3 more sheets: Online Resource 10, Online Resource 11, Online Resource 12]
